# Supplementary material for: Identifying the Genetic Basis of Mineral Elements in Rice Grain Using Genome-Wide Association Mapping
Source: Genes (Basel). 2022 Dec 10;13(12):2330. doi: 10.3390/genes13122330 (PMC9777918; doi:10.3390/genes13122330)
Supplement: Supplementary file 1 [file genes-13-02330-s001.zip]

Archive with 1 entries (1 files):
- genes-1964874-supplementary.pdf
